# Supplementary material for: A Metabolomic Profile of Seminal Fluid in Extremely Severe Oligozoopermia Suggesting an Epididymal Involvement
Source: Metabolites. 2022 Dec 15;12(12):1266. doi: 10.3390/metabo12121266 (PMC9783920; doi:10.3390/metabo12121266)
Supplement: Supplementary file 1 [file metabolites-12-01266-s001.zip]

Archive with 2 entries (2 files):
- Supplementary tables.pdf
- Table S2-raw data Supplementary.xlsx
