# Supplementary material for: A Metabolomic Profile of Seminal Fluid in Extremely Severe Oligozoopermia Suggesting an Epididymal Involvement
Source: Metabolites. 2022 Dec 15;12(12):1266. doi: 10.3390/metabo12121266 (PMC9783920; doi:10.3390/metabo12121266)
Supplement: Supplementary file 1 [file metabolites-12-01266-s001.zip › Table S2-raw data Supplementary.xlsx]

## Sheet: Sheet1
SUPPLEMENTARY TABLE S2
Group (C= control; V= vasectomy; E= Extreme Oligospermia)	Measured metabolites (μmol/L)
	Carnitine and acylcarnitines																					Amino acids																				Biogenic amines
	C0	C2	C3	C3-DC (C4-OH)	C4	C5	C5-DC (C6-OH)	C5-M-DC	C5-OH (C3-DC-M)	C5:1	C5:1-DC	C6 (C4:1-DC)	C6:1	C7-DC	C8	C9	C12	C14:1	C14:1-OH	C14:2-OH	C16	Ala	Arg	Asn	Asp	Gln	Glu	Gly	His	Ile	Leu	Lys	Met	Orn	Phe	Pro	Ser	Thr	Trp	Tyr	Val	Ac-Orn	ADMA	alpha-AAA	Carnosine	Creatinine	Histamine	Putrescine	Taurine
C_01	56.7	47.3	6.55	1.54	13.9	4.21	0.405	0.128	0.631	0.583	0.161	0.638	0.085	0.141	0.197	0.108	0.098	0.037	0.062	0.042	0.073	443	349	485	227	1070	1380	755	359	659	1030	652	14.7	7.2	131	126	1230	494	35.9	396	341	22.9	0.56	1.31	0.976	166	0.413	34	159
C_02	41.6	18.8	4.61	1.32	13.3	2.49	0.621	0.191	0.681	0.466	0.266	0.548	0.083	0.156	0.206	0.237	0.111	0.03	0.05	0.05	0.056	417	362	387	183	1130	1050	623	421	725	1110	550	17.2	7.26	132	174	1300	537	63.3	416	459	28.4	0.708	1.29	1.04	806	0.766	39.6	91.8
C_03	134	28.4	5.11	1.4	11.3	3.6	0.501	0.149	0.992	0.47	0.272	0.689	0.081	0.132	0.221	0.126	0.042	0.028	0.041	0.049	0.049	73.5	305	112	48.5	406	407	207	238	439	553	225	2.87	4.61	91.1	48.4	607	262	1.18	360	189	14.6	0	0.994	0.51	95.3	0.379	0.434	53
C_04	54.2	19.9	5.19	1.28	14.8	4.73	0.478	0.064	0.594	0.312	0.588	0.429	0.081	0.182	0.126	0.189	0.055	0.03	0.047	0.036	0.064	538	316	377	191	1200	1120	675	433	880	1240	467	16.4	4.28	152	194	1520	640	58.1	452	490	26.4	0	0.929	1.14	166	0.39	0.295	103
C_05	103	63.5	6.46	1.58	21.2	5.32	0.595	0.115	0.766	0.55	0.996	0.688	0.082	0.234	0.209	0.223	0.13	0.048	0.084	0.053	0.087	481	416	622	307	1480	1310	790	366	879	1410	808	19.2	6.62	125	262	1510	572	50.7	371	335	38.5	0	1.02	1.19	98.6	0.481	0.476	173
C_06	67.7	44.1	4.56	1.32	40.1	4.35	0.499	0.136	0.67	0.316	0.323	0.578	0.073	0.23	0.155	0.181	0.103	0.061	0.109	0.061	0.074	91.5	386	189	92.3	570	775	383	311	615	786	380	4.92	4.76	107	82	978	360	7.78	349	259	25.1	0	0.709	0.801	84.1	0.388	0.098	110
C_07	130	63.2	7.79	2.53	14.8	4.95	0.647	0.239	0.965	0.44	0.249	0.681	0.077	0.155	0.187	0.087	0.078	0.05	0.048	0.061	0.107	318	351	398	197	1290	1270	718	374	792	1140	441	12.1	3.94	132	136	1550	576	38.1	417	406	27.3	0	1.11	1.29	77.2	0.399	0.359	89.1
C_08	76.3	43.2	5.39	0.99	15.8	3.2	0.321	0.061	0.453	0.401	0.158	0.453	0.072	0.118	0.159	0.082	0.045	0.046	0.057	0.043	0.135	191	321	292	120	629	889	504	245	455	691	384	7.07	7.08	97	77.8	796	323	11.4	301	208	20.3	0	0.937	0.84	88.2	0.383	0.233	166
C_09	90.1	49.4	5.32	1.48	13.6	3.18	0.449	0.132	0.552	0.387	0.24	0.504	0.064	0.155	0.217	0.103	0.086	0.041	0.101	0.059	0.063	223	359	441	211	988	1060	624	316	676	979	458	8.29	6.83	116	108	1230	497	15.1	348	298	26.2	0	0.946	0.857	140	0.392	0.286	164
C_10	173	152	7.31	4.02	28.4	4.19	0.825	0.448	0.717	0.423	0.353	1.09	0.099	0.37	0.241	0.129	0.12	0.025	0.044	0.053	0.055	97.9	318	106	83.1	413	664	276	244	527	705	259	4.39	4.72	109	79.1	742	315	7.69	330	212	17.2	0.152	1.06	0.364	176	0.381	0.136	134
C_11	68.5	33.1	4.15	0.928	15.2	3.23	0.306	0.044	0.47	0.274	0.155	0.393	0.07	0.072	0.172	0.073	0.104	0.033	0.063	0.067	0.059	381	415	644	234	1270	1260	828	341	751	1150	684	16.2	6.57	121	93.7	1290	567	42.2	368	322	31.2	0	0.911	1.04	52.7	0.395	0.169	138
C_12	188	59.2	7.3	1.72	12.2	3.85	0.447	0.137	0.862	0.482	0.196	0.876	0.07	0.11	0.217	0.053	0.1	0.037	0.044	0.055	0.055	537	326	582	444	1230	1910	812	341	819	1300	544	17	3.3	112	219	1280	643	51.1	343	311	28	0	1.09	0.868	68.7	0.41	61.8	97.8
C_13	157	12.8	4.08	1.21	12.9	2.31	0.656	0.193	0.657	0.411	0.269	0.519	0.09	0.151	0.189	0.222	0.113	0.023	0.043	0.056	0.071	331	273	334	167	1110	1010	609	384	653	945	368	12	5.55	145	125	1220	484	44.5	428	449	21.1	0.369	0.794	1.07	519	0.424	12.8	98.8
C_14	296	67.9	11.5	3.73	26.8	6.98	1.02	0.161	1.43	0.948	1.07	1.08	0.11	0.256	0.166	0.236	0.088	0.031	0.079	0.044	0.072	434	442	365	257	1060	1340	692	386	898	1450	763	17.6	6.91	130	165	1410	590	52.2	394	367	38.7	0	1.55	1.3	69.2	0.401	15.4	147
C_15	92.8	46.1	4.29	1.26	17	3.09	0.425	0.186	0.592	0.443	0.516	0.919	0.07	0.167	0.222	0.24	0.066	0.045	0.058	0.045	0.324	382	350	359	206	924	877	709	306	691	1080	475	17.4	9	120	74.3	1090	434	43.6	351	255	20.6	0.222	1.44	1.03	164	0.398	18.5	193
C_16	79.4	52.3	7.88	1.64	20.7	6.11	0.567	0.085	0.806	0.557	0.299	0.404	0.077	0.222	0.184	0.184	0.097	0.037	0.049	0.051	0.055	226	352	264	86.4	815	696	406	336	608	904	466	9	4.04	122	130	1020	421	26.6	370	332	26.8	0.529	1.15	0.99	465	0.391	0.437	84
C_17	115	57.3	6.23	1.83	54.4	5.84	0.664	0.111	0.864	0.503	0.459	1.3	0.096	0.236	0.24	0.14	0.12	0.035	0.051	0.063	0.074	316	381	396	183	1100	942	599	364	751	1050	539	11.2	4.16	130	119	1540	531	33.8	385	365	31.8	0.12	1.09	1.04	133	0.393	0.489	76.4
C_18	53.5	63.2	3.82	1.45	22.3	2	0.461	0.07	0.426	0.318	0.165	0.867	0.084	0.159	0.226	0.072	0.12	0.044	0.058	0.049	0.071	50.1	298	95.4	51.4	328	317	238	228	381	456	192	3.02	4.75	93	26.1	614	214	0	321	147	14.5	0.094	0.556	0.308	22.9	0.404	0.818	227
C_19	79.7	54.2	6.51	1.72	24.5	6.34	0.561	0.093	0.912	0.644	0.259	0.874	0.09	0.266	0.223	0.136	0.142	0.05	0.063	0.062	0.139	344	383	331	369	1030	1460	665	365	718	1060	576	13.3	5.88	126	147	1600	548	37.3	381	370	31.5	0	1	1.29	94.5	0.393	0.301	80.9
C_20	72	29.5	3.93	1.04	14.6	2.43	0.347	0.054	0.634	0.385	0.148	0.478	0.071	0.107	0.141	0.044	0.054	0.033	0.039	0.034	0.103	367	369	366	189	877	1060	671	389	591	949	618	14.6	11.3	121	168	1150	428	42.2	373	363	26.4	0	0.921	1.05	56.2	0.389	0.51	104
V_01	23.7	48.1	3.56	1.16	14.5	1.98	0.496	0.088	0.341	0.175	0.964	0.481	0.069	0.252	0.237	0.243	0.059	0.027	0.093	0.047	0.049	73	260	134	22.9	418	397	268	220	534	701	200	3.76	3.46	104	38.2	546	219	0.711	315	189	11	0.102	0.468	0.663	124	0.378	0.386	149
V_02	26.7	58.8	4.79	2.13	30.5	3.19	0.661	0.077	0.778	0.213	0.283	0.52	0.094	0.141	0.185	0.097	0.066	0.045	0.058	0.074	0.051	98.2	251	166	55.2	766	562	352	277	751	917	165	5.68	5.36	104	55.6	996	352	11.8	307	243	15.7	0	0.629	0.598	102	0.384	0.107	215
V_03	39	66.9	5.38	2.46	69.2	4.58	0.83	0.336	0.794	0.293	0.396	0.724	0.116	0.208	0.181	0.25	0.135	0.042	0.044	0.042	0.057	147	268	159	53	817	419	321	323	906	1230	248	6.83	3.82	111	84	901	264	20	341	298	19.5	0.332	1.23	1.08	364	0.387	3.69	173
V_04	19	40.5	2.89	0.888	12.7	3.26	0.418	0.158	0.71	0.295	0.379	0.238	0.044	0.143	0.177	0.109	0.096	0.044	0.055	0.076	0.047	50.7	294	163	26.6	538	370	289	223	631	762	194	2.86	2.26	109	44.4	744	333	1.44	323	183	13.2	0.082	0.612	0.495	178	0.38	0.134	105
V_05	24.3	45.3	3.95	1.04	19.2	2.71	0.438	0.289	0.488	0.257	0.232	0.448	0.049	0.13	0.188	0.107	0.138	0.05	0.086	0.06	0.054	79.5	275	176	25.6	581	325	335	242	624	828	224	4	4.28	116	41.4	633	278	4.72	319	193	12.2	0	0.611	0.536	110	0.385	31.3	167
V_06	24.9	130	5.88	2.86	39.9	2.68	1.05	0.102	0.646	0.237	0.825	1.05	0.105	0.445	0.242	0.356	0.057	0.045	0.071	0.047	0.057	64.2	273	122	24.9	518	189	178	249	746	915	165	4.18	3.07	107	30.6	722	218	5.53	310	253	16.9	0.094	0.589	0.681	125	0.38	0.105	269
V_07	7.85	64.1	4.38	1.65	26.3	2.61	0.57	0.176	0.483	0.276	0.222	0.438	0.077	0.19	0.172	0.101	0.058	0.049	0.074	0.049	0.064	44.5	212	104	18.7	338	228	200	238	499	541	118	3.62	3.04	115	26.8	680	165	1.19	371	248	14	0	0.497	0.418	65.5	0.377	0.28	76.6
V_08	33.5	83.3	7.82	2.58	26.7	4.15	0.76	0.117	0.648	0.314	0.255	0.538	0.082	0.256	0.166	0.141	0.08	0.057	0.062	0.063	0.058	50.6	269	103	25.4	450	329	218	258	631	686	171	3.86	2.68	115	38.5	780	251	4.63	332	242	14.4	0.043	0.544	0.548	136	0.38	0.141	103
V_09	16	55.9	4.63	2.03	30.1	3.42	0.613	0.381	0.417	0.208	0.196	0.933	0.106	0.179	0.176	0.167	0.049	0.023	0.026	0.036	0.062	54.8	173	83.9	16.6	298	251	128	186	389	461	105	3.68	3.64	98.9	34.3	382	105	9.41	311	269	12.3	0	0.315	0.486	95.1	0.374	29.6	67
V_10	33	119	6.16	2.62	58.5	2.78	1.24	0.129	0.87	0.253	1.26	1.14	0.101	0.434	0.219	0.369	0.112	0.036	0.091	0.079	0.07	94.9	313	195	30.1	832	363	340	277	840	1140	206	5.68	2.44	106	57.2	947	398	10.7	325	225	16.4	0	0.465	0.74	117	0.389	10.2	169
V_11	26.1	45.3	4.2	1.96	13.3	3.67	0.711	0.072	0.778	0.283	0.311	0.343	0.062	0.139	0.132	0.149	0.133	0.046	0.047	0.054	0.056	192	242	253	51.8	972	605	407	327	880	1140	194	12.1	5.63	115	80.1	1070	456	26.7	344	315	16.9	0.123	0.524	1.46	217	0.387	0.599	150
V_12	11.5	38.4	2.55	0.905	15.3	1.6	0.36	0.118	0.308	0.175	0.328	0.311	0.052	0.131	0.15	0.149	0.043	0.021	0.047	0.03	0.063	60.6	191	93.1	18.5	388	194	219	201	416	510	141	4.56	3.13	106	45.9	459	113	7.09	319	283	12.6	0.292	0.399	0.73	162	0.375	0.308	78.4
V_13	21.7	64.4	12.2	2	44.9	6.58	0.558	0.13	0.716	0.282	0.351	0.69	0.081	0.273	0.265	0.171	0.053	0.059	0.078	0.046	0.059	58.5	268	61	10.4	297	180	114	209	648	706	118	3.64	6.29	93.5	43.6	555	138	3.01	291	177	12.1	0.195	0.526	0.375	144	0.38	43.7	149
V_14	18.4	53.6	4.27	1.79	17.8	3.55	0.822	0.32	0.912	0.313	0.378	0.364	0.077	0.285	0.249	0.332	0.162	0.037	0.036	0.057	0.07	185	234	210	43.5	934	752	409	338	921	1320	197	7.5	2.56	122	75.2	1280	448	19.6	360	365	17.5	0.472	2.05	0.395	782	0.389	0.214	181
V_15	22.8	94.2	6.05	2.15	20.6	3.59	0.804	0.125	0.688	0.227	0.277	0.786	0.082	0.251	0.183	0.108	0.09	0.039	0.079	0.055	0.065	114	271	169	30.7	723	358	379	255	694	958	249	6.59	3.91	97	70.5	709	291	12.7	316	235	14.9	0.03	0.466	0.634	91.4	0.384	0.844	155
V_16	35.1	131	7.67	4.14	51.3	3.44	1.43	0.118	0.83	0.239	0.651	1.06	0.113	0.359	0.204	0.225	0.178	0.061	0.069	0.054	0.062	157	318	259	55.9	901	838	489	342	903	1210	212	7.57	4.49	117	65.4	1150	535	15.4	330	320	21	0.138	0.971	1.13	227	0.393	0.121	282
V_17	15.7	87.6	3.92	2.04	56.6	2.28	0.612	0.111	0.308	0.191	0.341	0.999	0.106	0.24	0.162	0.11	0.046	0.03	0.05	0.045	0.046	77.2	219	103	22.7	402	236	174	245	545	717	119	3.49	2.38	101	29.8	519	213	1.71	322	221	12.2	0	0.363	0.494	78.8	0.377	0.656	181
V_18	7.13	34	2.05	1.2	10.2	0.99	0.442	0.059	0.286	0.163	0.176	0.383	0.061	0.134	0.132	0.141	0.038	0.024	0.033	0.03	0.054	74	133	120	15.7	303	178	173	160	357	463	98.3	4.11	3.33	95.2	26.5	492	166	6.54	293	258	10.4	0	0.386	0.535	87.8	0.373	3.04	79.9
V_19	61.7	179	11.8	4.13	42.9	8.25	1.04	0.327	0.988	0.424	0.444	1.11	0.122	0.248	0.136	0.131	0.096	0.044	0.049	0.051	0.076	212	281	273	60.4	1190	621	529	365	1020	1440	240	10.6	3.89	123	105	1260	450	31.4	355	348	20.6	0.195	1.21	1.32	147	0.394	4.4	363
V_20	20.9	53.8	6.97	1.41	53.2	7.3	0.559	0.068	0.774	0.261	0.416	0.571	0.068	0.136	0.199	0.102	0.098	0.045	0.117	0.063	0.062	72.4	303	185	30.8	638	483	340	246	771	1060	205	4.29	3.68	107	44.5	766	327	0.747	294	199	15.3	0	0.591	0.619	141	0.384	17.9	186
V_21	13.4	23.2	1.84	0.619	21.4	1.34	0.401	0.042	0.367	0.167	0.18	0.32	0.047	0.147	0.133	0.082	0.076	0.037	0.045	0.041	0.071	297	315	309	48	941	687	545	230	792	1280	333	10.8	5.4	96.7	59.7	824	408	26.6	287	205	18.3	0.093	0.867	1.25	125	0.397	0.253	247
V_22	30.4	40.4	4.75	2.44	67	5.96	0.907	0.11	0.679	0.245	1.26	0.853	0.096	0.424	0.233	0.465	0.105	0.035	0.027	0.042	0.09	167	278	159	34.3	806	423	337	350	921	1260	154	8.95	3.52	125	83.1	1060	456	32.8	369	376	20.5	0.22	0.693	1.09	170	0.386	0.294	199
EO_01	80.8	26.5	4.68	1.14	30.2	3.51	0.44	0.107	0.616	0.293	0.238	0.537	0.077	0.122	0.202	0.126	0.082	0.034	0.041	0.044	0.102	309	253	282	107	783	819	462	339	785	1110	235	13.9	2.93	133	142	1010	413	43.2	397	448	18.9	0.211	0.867	0.964	161	0.386	32.8	76.1
EO_02	30.4	6.79	1.6	0.674	4.86	0.857	0.284	0.028	0.415	0.168	0.127	0.194	0.064	0.081	0.149	0.069	0.116	0.041	0.042	0.053	0.041	79.7	201	123	73.5	418	615	251	302	534	625	113	3.56	4.53	112	24.4	901	350	2.05	350	270	15.7	0	0.705	0.55	88.6	0.381	0.224	93.7
EO_03	122	120	7.64	3.16	69	4.54	0.868	0.257	0.742	0.389	0.485	1.11	0.106	0.232	0.225	0.076	0.102	0.052	0.046	0.051	0.045	86.9	305	157	28.6	404	418	273	238	627	842	185	3.84	3.36	112	38.3	669	269	1.74	309	189	11.8	0	0.61	0.73	80.9	0.382	114	395
EO_04	69.6	43.8	4.34	1.82	37.6	3.18	0.595	0.273	0.5	0.268	0.306	1.11	0.11	0.178	0.116	0.144	0.081	0.026	0.04	0.038	0.109	180	168	128	40.5	449	404	239	301	620	860	193	8.5	5.41	129	93.7	534	185	27	372	361	13.3	0	0.865	0.792	68.7	0.381	11	75.4
EO_05	57.7	42.3	6.4	1.51	32.8	5.25	0.685	0.16	0.725	0.334	1.19	0.627	0.085	0.274	0.234	0.379	0.118	0.029	0.072	0.078	0.065	77.1	258	107	20.8	422	170	167	234	617	734	137	3.67	2.9	116	46.8	682	260	1.75	348	191	11.4	0.303	1.18	0.573	371	0.379	0.304	205
EO_06	45.2	77.7	4.88	1.63	23.3	2.63	0.574	0.099	0.636	0.274	0.338	0.794	0.083	0.242	0.225	0.12	0.104	0.046	0.074	0.046	0.039	24.4	240	61.6	6.16	210	144	112	175	446	447	97.5	2.09	3.75	90.7	19.4	464	127	0	325	115	7.89	0	0.96	0.315	139	0.373	1.6	101
EO_07	59.1	80.7	7.29	1.61	15	4.58	0.462	0.307	0.739	0.467	0.168	0.489	0.07	0.17	0.228	0.091	0.116	0.059	0.094	0.051	0.044	62.9	265	130	24.2	461	368	277	256	599	762	218	3.49	3.92	115	37.3	691	237	2.13	336	219	13.7	0.111	0.633	0.781	159	0.38	6	122
EO_08	48	78.3	5.15	1.97	30	2.85	0.622	0.081	0.751	0.275	0.382	0.592	0.095	0.225	0.224	0.139	0.072	0.054	0.067	0.055	0.072	147	327	275	36.3	947	739	480	297	865	1210	306	7.88	2.92	115	46.4	1090	383	12.6	359	265	19.5	0	0.45	1.01	127	0.391	32.5	147
EO_09	44.5	73.3	4.23	1.52	23	2.31	0.542	0.093	0.674	0.255	0.62	0.618	0.079	0.214	0.226	0.228	0.094	0.034	0.084	0.084	0.074	117	282	240	45.4	774	675	410	263	685	881	252	5.26	3.42	113	47.8	746	398	6.21	320	216	12.2	0.028	1.06	0.914	219	0.386	7.66	167
EO_10	36.8	101	10.5	2.52	17.7	2.92	0.64	0.068	0.475	0.255	0.383	0.843	0.111	0.251	0.196	0.124	0.056	0.038	0.073	0.064	0.064	73.5	219	100	20.8	305	296	214	257	500	637	159	3.24	9.25	110	32.1	546	203	0.546	333	229	11.6	0	0.38	0.784	77.8	0.383	19.5	90.2
EO_11	70.2	61.5	4.93	1.66	17	2.67	0.539	0.089	0.485	0.234	0.541	0.738	0.096	0.24	0.219	0.27	0.102	0.021	0.063	0.047	0.055	60.8	250	88.9	15.3	315	222	168	212	452	568	153	2.86	4.93	95.7	29	512	140	0.266	312	165	8.43	0.116	0.66	0.611	126	0.376	21.4	183
EO_12	50.5	27.6	2.74	1.06	14	2.55	0.355	0.063	0.596	0.225	0.228	0.319	0.073	0.094	0.173	0.06	0.125	0.031	0.035	0.074	0.078	156	266	192	42.7	664	485	429	249	632	942	242	6.95	5.1	113	92.1	782	284	18.1	335	195	11.6	0.095	0.767	1.44	130	0.383	0.289	206
EO_13	67	64.8	4.12	1.77	21.2	2.41	0.83	0.138	0.487	0.247	1.46	1.01	0.101	0.332	0.248	0.321	0.123	0.025	0.076	0.055	0.042	60.8	259	160	31.4	425	457	291	248	604	722	150	3.17	3.76	105	41.4	672	308	0	309	218	13.7	0	0.546	0.372	67.8	0.378	2.86	182
EO_14	85.5	77.5	4.69	2.18	31.6	3.9	0.622	0.102	0.511	0.247	0.431	1.18	0.119	0.198	0.24	0.118	0.117	0.033	0.061	0.046	0.069	155	342	232	58.2	801	683	478	249	682	964	268	6.18	7.3	107	89	848	326	14.1	317	200	14.6	0.038	0.925	0.968	75	0.386	1.16	234
EO_15	47.3	68.7	5.33	1.47	14.7	3.36	0.589	0.158	0.814	0.395	0.346	0.638	0.085	0.199	0.189	0.17	0.159	0.05	0.122	0.079	0.064	72	275	182	49.7	477	584	277	230	603	770	171	2.94	3.65	109	61.4	659	313	2.85	313	178	10.7	0.11	1.13	0.688	282	0.38	0.156	115
EO_16	80.5	92	6.59	2.41	27.2	5.53	0.773	0.11	0.553	0.287	0.746	1.19	0.119	0.408	0.24	0.276	0.114	0.039	0.086	0.055	0.061	116	249	133	34.6	583	339	289	229	507	703	205	5.23	7.64	111	80.4	683	203	7.09	322	172	9.46	0.134	1.1	0.964	226	0.377	1.07	156
EO_17	63	73.4	4.23	1.88	21.2	1.99	0.772	0.126	0.613	0.25	0.331	0.815	0.07	0.093	0.205	0.184	0.056	0.023	0.044	0.059	0.048	77.8	274	130	25.7	547	271	281	272	658	830	191	3.71	9.8	114	68	743	293	4.22	338	253	14.7	0	0.717	0.575	277	0.424	2.63	153
EO_18	13.8	26.2	4.46	0.767	25.5	3.58	0.336	0.07	0.58	0.205	0.242	0.309	0.074	0.082	0.115	0.096	0.049	0.033	0.059	0.045	0.107	185	209	161	48	543	452	280	323	659	908	200	10.4	3.08	129	87.9	615	234	25.4	391	371	16	0.197	0.589	0.89	136	0.385	76.2	56.9
EO_19	76.1	32.1	4.56	0.823	11	3.37	0.349	0.072	0.698	0.555	0.489	0.492	0.069	0.127	0.175	0.164	0.074	0.023	0.046	0.036	0.065	123	225	137	32.9	603	220	247	299	534	746	194	6.34	3.11	135	43.7	498	158	11.9	389	375	15.4	0	0.615	1.3	65.1	0.377	5.11	103
[truncated: 65 more columns]
